# Supplementary material for: Complication of a Swan–Ganz catheter: an intravascular knot
Source: Eur Heart J Case Rep. 2023 Nov 6;7(11):ytad543. doi: 10.1093/ehjcr/ytad543 (PMC10655053; doi:10.1093/ehjcr/ytad543)
Supplement: ytad543_Supplementary_Data [file ytad543_supplementary_data.zip]

Archive with 2 entries (2 files):
- renamed_868d3.mp4
- renamed_da9ea.mp4
